# Supplementary material for: MicroRNA profiling and their pathways in South African individuals with prediabetes and newly diagnosed type 2 diabetes mellitus
Source: Oncotarget. 2018 Jul 17;9(55):30485–98. doi: 10.18632/oncotarget.25271 (PMC6078144; doi:10.18632/oncotarget.25271)
Supplement: Supplementary file 2 [file oncotarget-09-30485-s002.xlsx]

## Sheet: Table S1
Supplementary Table 1 - The total numbers of the reads at the sequencing data processing
Sample Name	Clean Reads	Adapter-trimmed Reads (length >= 15nt)	Reads aligned to human pre-miRNA in miRBase 21
DM 1	6558918	6391736	5107262
DM 2	6895751	6551335	5057516
DM 3	5320528	5176255	4373824
DM 4	6567836	6363946	5017209
DM 5	5115555	5048957	4203293
DM 6	6030804	5944577	5160117
DM 7	5611971	5560694	4856828
DM 8	8765955	8728061	7859506
DM9	5969894	5886104	5212269
DM 10	9918486	9861715	8520725
DM 11	6373504	6340955	5488441
DM 12	5230039	5162632	4336388
IGT 1	9473924	9320235	7828357
IGT 2	6280244	6108885	5200767
IGT 3	6884251	6672931	5594512
IGT 4	7268640	6964357	5754027
IGT 5	17235841	16910725	13354473
IGT 6	16794864	16690862	13913454
IGT 7	9354611	9203378	7608711
IGT 8	10172969	9911326	8425473
IGT 9	6857331	6316324	4244649
IGT 10	6871309	6479752	5502760
IGT 11	8421877	7959800	6554246
IGT 12	9025898	5555669	1689707
NGT 1	5874130	5570892	4384113
NGT 2	7017131	6929193	5942826
NGT 3	6525817	6501500	5785234
NGT 4	5507601	5362370	4633153
NGT 5	8441918	8271092	7213048
NGT 6	7136547	6893668	6041493
NGT 7	5894666	5739104	4972483
NGT 8	8703711	8588181	7590307
NGT 9	6058644	5895498	5249710
NGT 10	6772808	6686839	5648434
NGT 11	8080020	7883713	6928821
NGT 12	7675716	7469070	6666563

## Sheet: Table S2
Supplementary Table 2- Top differential expressed miRNAs in diabetes and impaired glucose tolerance
miRNA accession number	miRNA	DM vs NGT fold change		p-value	FDR	miRNA accession number	miRNA	IGT vs NGT fold change	p-value	FDR	miRNA accession number	miRNA	IGT vs DM fold change	p-value	FDR
Up-regulated
miR-novel-chr2_50989	#NAME?	2.36		1.3e-06	0.0015	MIMAT0005887	miR-1299	5.38	0.0363	0.5079	miR-novel-chr1_40444	miR-novel-chr1_40444	1.86	0.0226	0.5415
MIMAT0000098	miR-100-5p	2.22		0.086	0.3922	MIMAT0000689	miR-99b-5p	2.96	0.0821	0.5079	miR-novel-chr5_67266	miR-novel-chr5_67266	1.83	0.0159	0.5382
MIMAT0000083	miR-26b-5p	2.19		0.0001	0.0237	MIMAT0000693	hsa-miR-30e-3p	2.4	0.0071	0.5079	miR-novel-chr13_13519	miR-novel-chr13_13519	1.82	0.0204	0.5414
MIMAT0000077	miR-22-3p	2.03		0.0004	0.0376	MIMAT0005911	miR-1260a	2.15	0.0119	0.5079	miR-novel-chr5_68297	hsa-miR-novel-chr5_68297	1.79	0.0065	0.3859
MIMAT0000280	miR-223-3p	1.92		0.0026	0.0845	MIMAT0018961	miR-4443	2.12	0.0274	0.5079	miR-novel-chr13_13520	miR-novel-chr13_13520	1.79	0.0191	0.5415
MIMAT0000417	miR-15b-5p	1.89		1.2e-05	0.0044	miR-novel-chr2_50989	miR-novel-chr2_50989	2	0.0641	0.5079	miR-novel-chr2_55842	miR-novel-chr2_55842	1.72	0.0416	0.5415
MIMAT0000456	miR-186-5p	1.88		0.0015	0.0723	MIMAT0015041	miR-1260b	1.92	0.0217	0.5079	miR-novel-chr5_67265	miR-novel-chr5_67265	1.69	0.0234	0.5415
MIMAT0000253	miR-10a-5p	1.88		0.014	0.1779	MIMAT0000445	miR-126-3p	1.74	0.027	0.5079	MIMAT0002177	miR-486-5p	1.67	0.0023	0.2576
MIMAT0000096	miR-98-5p	1.88		0.0013	0.0709	MIMAT0004697	miR-151a-5p	1.72	0.0755	0.5079	MIMAT0002177	miR-486-5p	1.64	0.0026	0.2576
miR-novel-chr2_55666	miR-novel-chr2_55666	1.85		0.084	0.3861	MIMAT0000280	miR-223-3p	1.68	0.046	0.5079	MIMAT0004694	miR-342-5p	1.54	0.0467	0.5415
Down-regulated
MIMAT0002177	miR-486-5p	0.672546		0.0008	0.0542	MIMAT0000092	miR-92a-3p	0.77	0.0071		MIMAT0001343	miR-425-3p	0.76	0.0501	0.5415
						MIMAT0030413	miR-4433b-5p	0.73	0.0775		MIMAT0002174	miR-484	0.75	0.0291	0.5415
						miR-novel-chr21_47609	miR-novel-chr21_47609	0.73	0.0189		MIMAT0018356	miR-3940-3p	0.76	0.0287	0.5415
						MIMAT0000092	miR-92a-3p	0.73	0.0037		MIMAT0001080	miR-196b-5p	0.75	0.0306	0.5415
						MIMAT0019772	miR-4685-3p	0.71	0.0213		MIMAT0000417	miR-15b-5p	0.75	0.0247	0.5415
						MIMAT0018994	miR-4467	0.68	0.0038		MIMAT0000449	miR-146a-5p	0.74	0.0759	0.5415
FDR, false discovery rate calculated using the Benjamini-Hochberg correction

## Sheet: Table S3
Supplementary Table 3- Functional Enrichment analysis
	Increased miRNAs				Decreased miRNAs
Pathways		Enrichment_Score			Enrichment_Score
		DM vs NGT	IGT vs NGT	DM vs IGT	DM vs NGT	IGT vs NGT		DM vs IGT
Signal transduction	PI3K-Akt signaling pathway	3013318
	MAPK signaling pathway	2767247		171828
	HIF-1 signaling pathway	2465495
	cAMP signaling pathway	2335496	1528299			1647975
	FoxO signaling pathway	2104843						1919986
	ErbB signaling pathway	1932103
	Ras signaling pathway	1830403	1383115					148789
	Rap1 signaling pathway	143362
	Insulin resistance	2288849		2410928
Endocrine system and metabolic diseases	Non-alcoholic fatty liver disease (NAFLD)			1670885
	Type I diabetes mellitus			1352942
	Insulin signaling pathway	1990193
	Estrogen signaling pathway	1621771
	Thyroid hormone signaling pathway	1620546	1614243
	Regulation of lipolysis in adipocytes	1323006
Carbohydrate metabolism	Pantothenate and CoA biosynthesis					2036541
	Inositol phosphate metabolism	1404091		1380109
Glycan biosynthesis and metabolism	Glycosaminoglycan biosynthesis - chondroitin sulfate / dermatan sulfate	1834706		1518127		1947006
	Phosphatidylinositol signaling system	2111148	1356905
Metabolism of cofactors and vitamins	Inositol phosphate metabolism		1614243
Lipid metabolism	Regulation of lipolysis in adipocytes	1.32301
	Terpenoid backbone biosynthesis	1384037
Energy metabolism	2-Oxocarboxylic acid metabolism					2085428
Immune system	NOD-like receptor signaling pathway		1.79389
	T cell receptor signaling pathway	2.43499
	B cell receptor signaling pathway	1.3541
	Fc gamma R-mediated phagocytosis	1.33196
	Graft-versus-host disease			1.4051
Digestive system	Pancreatic secretion					136544
	Protein digestion and absorption	1396861
Excretory system	Aldosterone-regulated sodium reabsorption	1.31722
	Vasopressin-regulated water reabsorption					1.30378
	Proximal tubule bicarbonate reclamation	1.33451
Nervous system	Neurotrophin signaling pathway	2.46558		1.63385
	Retrograde endocannabinoid signaling					2.04434
	Glutamatergic synapse					1.86481
	Serotonergic synapse	1.34651				1.46041
	GABAergic synapse					1.68625
	Dopaminergic synapse
	Long-term depression					1.89729
Cell growth and death	p53 signaling pathway	3168366		2061962
	Apoptosis			169762
	Cell cycle	2845898		3351316		1742803
	Oocyte meiosis					2503708
Cell mobility	Regulation of actin cytoskeleton		1447704
Cell communication	Tight junction		194033
	Signaling pathways regulating pluripotency of stem cells	1535296	1915231
Replication and repair	Mismatch repair			2080775
	Homologous recombination			1801038
	DNA replication			1550483
Transcription	Spliceosome				1605926
Translation	mRNA surveillance pathway	1374844
Membrane transport	ABC transporters			1327981
Cardiovascular diseases	Hypertrophic cardiomyopathy (HCM)					1525227
	Dilated cardiomyopathy					2219227
Substance dependence	Alcoholism							1680768
	Nicotine addiction					1378648
Aging	Longevity regulating pathway - multiple species	1597192
Cancers	Pathways in cancer	2.76695	1.35489					1.92766
	Viral carcinogenesis	1.85363
	Proteoglycans in cancer	4.51325	1.50612			1.61495
	Renal cell carcinoma	2.07035
	Pancreatic cancer							2.51871
	Endometrial cancer	2.01136
	Thyroid cancer	1.73802
	Chronic myeloid leukemia	1.84023						2.43255
	Non-small cell lung cancer	1.32301						2.65971
	Central carbon metabolism in cancer	2.03538			2.18079
Infection	Hepatitis C	1.33346
	Hepatitis B	1.8406
	Measles	2.50568		2.4516
	Influenza A	1.66841		1.36967
	HTLV-I infection	2.34141
	Epstein-Barr virus infection	1.90553
Substance dependence	Alcoholism							1.68077
	Nicotine addiction					1.37865
neurological diseases	Amyotrophic lateral sclerosis (ALS)					3.12681
Sensory system	Taste transduction		1.48852
Environmental adaptation	Circadian entrainment					2.13678
Developmental	Axon guidance	1.44136

## Sheet: Table S4
Supplementary Table 4- summary of miRNAs previously associated with T2DM
upregulated
miRNA	Source	Disease group
miR-99a-5p [1]	Adipose	DM vsNGT
miR-92a-3p [2]	Whole blood	DM vs IGT
miR-589-5p [3, 4]	Islets, skeletal muscle	IGT vs NGT
miR-484 [5]	Adipose	DM vs IGT
miR-378a-5p [1, 4]	Skeletal muscle, Adipose	DM vs NGT, DM vs IGT, IGT vs NGT
miR-345-5p [6]	Islets	DM vs IGT
miR-342-3p [4, 7]	Skeletal muscle, plasma	DM vs NGT
miR-326 [8]	Plasma	DM vs NGT, DM vs IGT
miR-30e-5p [4, 9]	Skeletal muscle, Adipose	DM vs NGT
miR-30d-5p [2, 7, 10-12]	Whole blood, plasma, serum	DM vs NGT, DM vs IGT
miR-29a-3p [13]	Serum	DM vs NGT
miR-28-3p [10, 14]	Plasma	IGT vs NGT
miR-27b-3p [4, 7, 15]	Skeletal muscle, PBMC, plasma	DM vs NGT
miR-26a-5p [2, 16]	Plasma, whole blood	DM vs NGT, DM vs IGT
miR-23a-3p [2, 17]	Serum, whole blood	DM vs NGT
miR-223-3p [7, 12, 14, 18]	PBMC, plasma	DM vs NGT, IGT vs NGT
miR-222-3p [2, 5, 19]	Serum, plasma, whole blood	DM vs NGT
miR-21-5p [10, 20]	PBMC, plasma	DM vs NGT
miR-199a-3p [21]	Plasma	DM vs NGT, DM vs IGT
miR-197-3p [2, 9, 14]	Whole blood, plasma, adipose	DM vs NGT
miR-191-5p [14, 17]	Plasma, serum	DM vs NGT, DM vs IGT
miR-186-5p [17]	Serum	DM vs NGT, DM vs IGT
miR-181a-5p [7, 9, 22]	Adipose, serum, plasma	DM vs NGT, DM vs IGT, IGT vs NGT
miR-181a-2-3p [4]	Skeletal muscle	DM vs NGT, IGT vs NGT
miR-15b-5p [4]	Skeletal muscle	DM vs NGT, DM vs IGT, IGT vs NGT
miR-15a-5p [2, 14, 23]	Whole blood, plasma, serum	DM vs NGT
miR-155-5p [10, 6, 9, 24, 25]	Adipose, PBMC, whole blood, plasma	DM vs NGT, DM vs IGT
miR-146a-5p [10, 25, 26]	Plasma, serum	DM vs NGT, DM vs IGT
miR-128-3p [4, 27]	Skeletal muscle, serum	DM vs NGT
miR-126-3p [2, 10, 28]	PBMC, plasma, serum	IGT vs NGT
miR-10a-5p [4]	Skeletal muscle	DM vs NGT
miR-100-5p [1, 4]	Adipose, skeletal muscle	DM vs NGT
let-7i-5p [27] [2, 17]	Serum, whole blood	DM vs IGT
let-7f-5p [8]	Plasma, serum	DM vs NGT, DM vs IGT
let-7a-5p [8, 22]	Whole blood, plasma	DM vs NGT, DM vs IGT
miR-197-3p [9]	Adipose	DM vs NGT
Down-regulated
miR-28-3p [10]	Plasma	DM vs IGT
miR-92a-3p [2]	Whole blood	IGT vs NGT
miR-126-3p [4, 5, 10, 12, 14, 16, 20, 23, 29-32]	PBMC, plasma, serum, skeletal muscle	DM vs IGT
miR-486-5p [14, 17]	Plasma, serum	DMvs NGT, DM vs IGT
